# Supplementary material for: Spike-Dependent Dynamic Partitioning of the Locus Coeruleus Network through Noradrenergic Volume Release in a Simulation of the Nucleus Core
Source: Brain Sci. 2022 Jun 1;12(6):728. doi: 10.3390/brainsci12060728 (PMC9221380; doi:10.3390/brainsci12060728)
Supplement: Supplementary file 1 [file brainsci-12-00728-s001.zip]

Archive with 1 entries (1 files):
- brainsci-1596062-supplementary.pdf
